# Supplementary material for: In Combo Studies for the Optimization of 5-Aminoanthranilic Acid Derivatives as Potential Multitarget Drugs for the Management of Metabolic Syndrome
Source: Pharmaceuticals (Basel). 2022 Nov 25;15(12):1461. doi: 10.3390/ph15121461 (PMC9784827; doi:10.3390/ph15121461)
Supplement: Supplementary file 1 [file pharmaceuticals-15-01461-s001.zip]

Archive with 1 entries (1 files):
- pharmaceuticals-2036712-supplementary-1.pdf
